# Supplementary material for: Research in etiology of Floppy Kid Syndrome
Source: Front Vet Sci. 2025 Mar 5;12:1557951. doi: 10.3389/fvets.2025.1557951 (PMC11919832; doi:10.3389/fvets.2025.1557951)
Supplement: Supplementary file 1 [file Table_1.xlsx]

## Sheet: Sheet1
Blood Protein Content Table
TEST ITEM	Normal Range (g/L)	Healthy Goat (g/L)			Goat kid with FKS (g/L)
		H1 (5 day)	H2 (5 day)	H3 (6 day)	TR1 (6 day)	TR2 (6 day)	TR3 (5 day)	TR4 (5 day)	TR5 (5 day)
Total Protein (TP)	52~82	64.7	63.2	59.8	66.7	62.5	35.4↓	28↓	27.6↓
Albumin (ALB)	25~40	37.3	36.5	34.7	39.6	37.5	18.1↓	13.7↓	14↓
Globulin (GLO)	25~45	27.4	28.6	25.8	27.1	28.2	17.3↓	14.3↓	13.6↓
Lactate Dehydrogenase (LDH)	40~400	293	372	244	5693↑	5187↑	704↑	1261↑	1405↑
Creatine Kinase (CK)	10~200	105	162	72	1205↑	1183↑	562↑	2801↑	3156↑
Calcium (CA)	2.3~3.0	2.92	2.95	2.68	2.82	2.93	3.01	2.46	2.39
Phosphorus (P)	0.67~1.73	1.62	1.66	1.61	9.67↑	1.67	2.84↑	8.36↑	8.87↑
Glucose (GLU)	4.11-7.94	5.12	5.75	5.51	0.1↓	0.2↓	0↓	0.1↓	0.1↓
Pancreatic Amylase (PAMY)	500-1500 U/L	575	590	568	151↓	141↓	24↓	18↓	18↓
