# Supplementary material for: Research in etiology of Floppy Kid Syndrome
Source: Front Vet Sci. 2025 Mar 5;12:1557951. doi: 10.3389/fvets.2025.1557951 (PMC11919832; doi:10.3389/fvets.2025.1557951)
Supplement: Supplementary file 2 [file Table_2.xlsx]

## Sheet: Sheet1
Alpha diversity index table
Sample	Shannon	Chao	Sample	Shannon	Chao
H1S	4.04	1770.27	H1I	4.22	1704.81
H2S	3.31	1960.59	H2I	2.86	815.11
TR1S	2.27	325.57	TR1I	1.29	98.14
TR2S	2.8	817.21	TR2I	1.97	236.5
TR3S	1.94	467.44	TR3I	1.68	210
TR4S	1.42	275.68	TR4I	1.66	290.03
TR5S	3.02	547.62	TR5I	1.83	97
TR6S	2.98	297.37	TR6I	2.82	324.2
TR7S	3.04	399.33	TR71	2.64	135.11
