# Supplementary material for: Research in etiology of Floppy Kid Syndrome
Source: Front Vet Sci. 2025 Mar 5;12:1557951. doi: 10.3389/fvets.2025.1557951 (PMC11919832; doi:10.3389/fvets.2025.1557951)
Supplement: Supplementary file 3 [file Table_3.xlsx]

## Sheet: Sheet1
(A) The relative abundance of phylum level in abomasum (%)
Taxon	Goat kid with FKS							Healthy Goat
	TR1S	TR2S	TR3S	TR4S	TR5S	TR6S	TR7S	H1S	H2S
Firmicutes	22.28	10.03	0.25	0.33	10.7	38.21	37.82	15.66	66.43
Bacteroidetes	0.01	22.99	7.61	0.38	12.35	1.06	0.74	70.21	19.57
Fusobacteria	0	0.01	0	0	0	0	0	1.58	0.01
Proteobacteria	73.62	64.47	87.66	95.44	66.6	23.39	40.85	5.13	12.25
Actinobacteria	0.06	0.57	0.02	0	0.08	1	0.57	0.36	0.41
Chordata	0	0.01	0.06	0.14	0.07	30.61	16.67	0.02	0.1
Nematoda	0.29	0.02	0.28	0.32	0.2	0.18	0.17	0	0.03
Apicomplexa	0	0	0	0.01	0.03	3.19	1.77	0.02	0
Chlamydiae	0	0.01	0.01	0	0.01	0	0	0.11	0.02
Verrucomicrobia	0.01	0	0.01	0	0	0	0	0.03	0.01
Unclassified	3.7	1.82	4.1	3.35	9.86	1.08	0.65	5.76	1.15
(B) The relative abundance of phylum level in duodenum (%)
Taxon	Goat kid with FKS							Healthy Goat
	TR1I	TR2I	TR3I	TR4I	TR5I	TR6I	TR7I	H1I	H2I
Firmicutes	3.09	10.19	0.16	0.28	1.67	40.04	37.9	80.78	94.28
Bacteroidetes	0	0.05	0.33	0.05	1.01	1.28	0.88	11.95	0.93
Fusobacteria	0	0	0	0	0	0	0	2.12	0
Proteobacteria	91.65	86.22	64.58	88.59	84.98	18.77	16.97	2.1	3.25
Actinobacteria	0	0.02	0	0.01	0	0.87	0.96	1.38	0.09
Nematoda	0.37	0.28	0.21	0.31	0.38	0.22	0.22	0.01	0.02
Apicomplexa	0	0.08	31.76	7.33	4	2.44	2.8	0.1	1.07
Chlamydiae	0	0	0	0	0	0.01	0	0.09	0.01
Verrucomicrobia	0	0	0	0.01	0	0	0	0.07	0
Chordata	0	0.1	0.08	0.07	1.48	34	37.72	0.1	0.06
Unclassified	4.83	3.02	2.87	3.31	6.32	1.04	1.17	0.91	0.28
