# Supplementary material for: Research in etiology of Floppy Kid Syndrome
Source: Front Vet Sci. 2025 Mar 5;12:1557951. doi: 10.3389/fvets.2025.1557951 (PMC11919832; doi:10.3389/fvets.2025.1557951)
Supplement: Supplementary file 5 [file Table_5.xlsx]

## Sheet: Sheet1
(A) The relative abundance of genus level in abomasum (%)
Taxon	Goat kid with FKS							Healthy Goat
	TR1S	TR2S	TR3S	TR4S	TR5S	TR6S	TR7S	H1S	H2S
Escherichia coli	24.66	1.74	27.36	32.34	20.93	2.99	3.13	0.02	3.67
Proteus mirabilis	0.07	0.04	8.04	0.03	5.32	0	0	0	0.01
Bibersteinia trehalosi	1.57	0.27	1.16	0.02	0.05	3.69	17.63	0.07	1.45
Shigella flexneri	0.78	0.04	0.66	0.91	0.58	0	0	0	0.08
Shigella sonnei	0.84	0.03	0.65	0.67	0.58	1.28	0.84	0.01	0.08
Enterococcus faecium	0.18	0.01	0.18	0.2	0.16	1.9	1.22	0.03	0.27
Comamonas kerstersii	0	36.75	0.01	12.23	0.1	0	0	0	0.01
Staphylococcus aureus	0.21	0.01	0.16	0.22	0.15	22.96	13.23	0.02	0.01
Enterococcus faecalis	0.24	0	0.69	0	0.01	1.59	1.66	0	0.04
Helicobacter pylori	0	0.18	0.12	0	0.19	4.42	2.98	0.01	0
Bacteroides heparinolyticus	0	4.42	0.13	0.01	0.26	0.1	0.07	21.26	1.72
Bacteroides pyogenes	0	1.21	5.05	0.04	6.62	0.06	0.04	15.03	1.18
Lactobacillus amylovorus	6.8	3.01	0.03	0.06	4.55	0	0	0.02	26.54
Porphyromonas levii	0	0	0	0	0	0.02	0.02	5.8	0.03
Porphyromonas loveana	0	0	0	0	0	0.01	0	2.73	0.03
Porphyromonas endodontali	0	0	0	0	0	0	0	2.17	0.02
Porphyromonas gingivicanis	0	0.42	0	0.01	0.2	0	0	1.44	0.18
Fusobacterium necrophorum	0	0	0	0	0	0	0	1.41	0
Porphyromonas circumdentaria	0	0.32	0	0.01	0.16	0	0	1.14	0.14
Bacteroide thetaiotaomicron	0	0.1	0.06	0	0.08	0	0	0.28	2.08
Lactobacillus crispatus	0.5	0.37	0	0.01	0.31	0	0	0	1.91
Lactobacillus reuteri	1.32	0.13	0.02	0.03	0.34	0	0	0	1.73
Lactobacillus helveticus	0.43	0.25	0	0.02	0.23	0	0	0	2.09
(B) The relative abundance of genus level in duodenum (%)
Taxon	Goat kid with FKS							Healthy Goat
	TR1I	TR2I	TR3I	TR4I	TR5I	TR6I	TR7I	H1I	H2I
Escherichia coli	31.03	21.62	19.86	31	37.43	4.33	3.53	0.13	1.32
Staphylococcus aureus	0.4	0.2	0.13	0.2	0.27	19.03	21.82	0.05	0.02
Proteus mirabilis	0.04	13.1	6.63	0.05	3.51	0	0	0	0.01
Shigella flexneri	1.06	0.72	0.53	0.84	0.97	0.03	0.07	0	0.01
Shigella sonnei	1.23	0.64	0.52	0.69	0.83	1.88	1.56	0	0.02
Salmonella enterica	0.57	0.48	0.42	0.69	0.76	0.01	0.01	0	0.05
Klebsiella pneumoniae	0.61	0.88	0.39	0.47	0.68	1.78	2	0.01	0.04
Shigella boydii	0.34	0.22	0.17	0.27	0.27	0.89	0.75	0	0.01
Enterococcus faecium	0.25	0.14	0.11	0.18	0.28	2.63	2.25	0.08	0.04
Enterococcus faecalis	0.03	0.02	0	0.01	0.04	1.75	1.02	0.22	0.01
Lactobacillus amylovorus	0	4.62	0.05	0.03	0.07	0	0	23.36	39.69
Fusobacteriumnecrophorum	0	0	0	0	0	0	0	1.73	0
Lactobacillus reuteri	0.01	0.08	0.01	0.03	0.07	0	0	1.73	6.39
Lactobacillus helveticus	0	0.44	0.01	0.01	0	0	0	1.7	3.55
Porphyromonas loveana	0	0	0	0	0	0.01	0	1.69	0
Bacteroides pyogenes	0	0.01	0.12	0.01	0.1	0.05	0	1.59	0.07
Lactobacillus crispatus	0	0.33	0.01	0	0	0	0	1.57	3.04
Bacteroides heparinolyticus	0	0	0	0	0.06	0.08	0	1.48	0.12
Porphyromona gingivicanis	0	0	0	0	0	0	0	0.69	0
Streptococcus entericus	0	0.01	0.01	0	0	0.01	0	0.68	0.01
Lactobacillus kitasatonis	0	0.13	0	0	0	0	0	0.44	1.16
Lactobacillu gallinarum	0	0.21	0	0	0	0	0	0.39	1.01
